# Supplementary material for: Homologous recombination-DNA damage response defects increase TMB and neoantigen load, but not effector T cell density and clonal diversity in pancreatic cancer
Source: Exp Hematol Oncol. 2025 Jun 18;14:86. doi: 10.1186/s40164-025-00673-0 (PMC12178057; doi:10.1186/s40164-025-00673-0)
Supplement: Supplementary file 2 — Supplementary material 2 [file 40164_2025_673_MOESM2_ESM.xlsx]

## Sheet: sheet
Table S3. Summary statistics of whole genome and whole exome sequencing data.
	Clinicopathologic Data														WGS					WES
Patient ID	Study ID	Age	Sex	Race	Stage	Neoadjuvant Therapy	Tumor Size (cm)	Histological Grade	T_Primary Tumor (y, at surgical resection)	Margins	LN	PLN	TLN	Sample Type	Total Mapping reads	Mapping rate(%)	Mean fold coverage(X)	Region covered by at least 0X(%)	Region covered by at least 10X(%)	Total Mapping reads	Mapping rate(%)	Target Region Mapping reads	Target Reads rate(%)	Mean fold coverage(X)	Region covered by at least 0X(%)	Region covered by at least 10X(%)
P01	12.038	85	Male	White	Surgically Resectable	Immunotherapy	3.5	G2	pT2	Negative	Positive	2	19	Normal	2961260598	99.85	85.807	97.462	96.454	891386249	99.94	395530144	44.37	449.92	99.94	99.5
														Tumor	3043981568	99.84	89.179	97.466	96.207	2995151132	99.92	1268289642	42.34	1010.04	99.97	99.91
P02	13.027	75	Female	White	Locally Advanced	Chemotherapy, SBRT	N/A	G2	N/A	N/A	N/A	N/A	N/A	Normal	1156846489	99.71	34.701	96.721	95.232	747278521	99.92	513168622	68.67	356.77	99.85	99.49
	13.027					Immunotherapy								Tumor	1203036600	99.74	35.482	96.699	95.305	3071749451	99.94	2075988267	67.58	932.53	99.81	99.73
P03	13.049	56	Female	White	Locally Advanced	Chemotherapy, SBRT	0.25	G3	pT1	Negative	Negative	0	25	Normal	1646764694	99.88	50.31	97.474	96.543	1025331961	99.94	430458017	41.98	488.24	99.8	99.48
P03	13.049					Immunotherapy								Tumor	1455645616	99.84	38.753	97.116	95.371	3812062497	99.92	1741332039	45.68	1108.96	99.84	99.76
P04	13.022	63	Male	White	Locally Advanced	Chemotherapy, SBRT	5	G2	pT3	Negative	Negative	0	31	Normal	\	\	\	\	\	756435276	99.68	391648862	51.78	147.85	99.96	99.64
P04	13.022					Immunotherapy								Tumor	\	\	\	\	\	2870194461	99.76	1640744071	57.16	323.6	99.99	99.92
P05	12.011	69	Female	White	Surgically Resectable	Immunotherapy	1.8	G2	pT3	Negative	Negative	0	34	Normal	1435071673	99.66	42.304	96.74	95.816	767644404	99.93	536115259	69.84	362.22	99.84	99.49
P05	12.011													Tumor	1143658225	99.64	33.756	96.714	95.437	2952110220	99.94	2022485932	68.51	800.44	99.81	99.71
P06	13.029	66	Male	White	Locally Advanced	Chemotherapy, SBRT	N/A	G2	N/A	N/A	N/A	N/A	N/A	Normal	1225303241	99.71	36.269	97.187	95.64	711884902	99.93	473802947	66.56	340.67	99.96	99.69
P06	13.029					Immunotherapy								Tumor	1395759687	99.68	41.134	97.214	95.783	3034837611	99.93	2186888971	72.06	929.66	99.98	99.88
P07	12.021	54	Female	White	Surgically Resectable	Immunotherapy	N/A	check	N/A	N/A	N/A	N/A	N/A	Normal	1138713045	99.71	34.111	96.939	95.481	756240266	99.89	521718446	68.99	352.37	99.87	99.52
P07	12.021													Tumor	1645290239	98.12	47.067	96.715	95.793	2879745895	99.71	1988366707	69.05	1033.28	99.82	99.74
P08	12.031	82	Male	Other	Surgically Resectable	Immunotherapy	N/A	check	N/A	N/A	N/A	N/A	N/A	Normal	\	\	\	\	\	1022727596	99.96	404885484	39.59	445.19	99.96	99.67
P08	12.031													Tumor	\	\	\	\	\	2992949413	99.93	1146412613	38.3	913.57	99.98	99.91
P09	13.036	63	Female	White	Locally Advanced	Chemotherapy, SBRT	3.2	G2	pT4	Negative	Positive	1	22	Normal	2511290941	99.88	73.173	97.023	96.095	947292442	99.93	378698034	39.98	445.37	99.79	99.42
P09	13.036					Immunotherapy								Tumor	1941990229	99.87	53.381	96.955	95.477	3494771711	99.93	1450277599	41.5	974.17	99.8	99.72
P10	13.035	59	Female	White	Locally Advanced	Chemotherapy, SBRT	N/A	-	N/A	N/A	N/A	N/A	N/A	Normal	2333483496	99.82	68.659	96.964	95.948	942070452	99.93	381590822	40.51	444.59	99.82	99.43
P10	13.035					Immunotherapy								Tumor	3211853055	99.85	84.175	96.938	95.963	3185763670	99.92	1155676017	36.28	747.51	99.81	99.7
P11	13.011	65	Female	White	Locally Advanced	Chemotherapy, SBRT	0.1	G3	pT1	Negative	Negative	0	22	Normal	1185744821	99.72	35.636	96.722	95.654	933727285	99.93	653672531	70.01	401.27	99.78	99.53
P11	13.011					Immunotherapy								Tumor	1303116014	99.75	36.884	96.71	95.703	3047741169	99.95	2090735028	68.6	1082.48	99.81	99.75
P12	12.022	67	Male	White	Surgically Resectable	Immunotherapy	2.1	G2/G3	pT3	Negative	Negative	0	34	Normal	1531687825	99.7	45.444	97.308	96.335	542829749	99.87	371176231	68.38	297.02	99.93	99.61
P12	12.022													Tumor	1567658905	99.71	46.207	97.265	96.045	2890726428	99.92	2028768305	70.18	1069.97	99.97	99.87
P13	12.03	82	Male	White	Surgically Resectable	Immunotherapy	3.3	G2	pT2	Negative	Positive	4	24	Normal	3474345641	99.85	97.362	97.508	96.588	942099285	99.92	430826926	45.73	454.69	99.95	99.63
P13	12.03													Tumor	2716939387	99.86	78.819	97.5	96.237	2938048126	99.93	1083912690	36.89	898.42	99.97	99.89
P14	12.012	56	Male	White	Locally Advanced	Immunotherapy	2.5	G2	pT3	Negative	Negative	0	45	Normal	1195200401	99.77	35.56	97.252	96.02	751023701	99.93	512904466	68.29	336.27	99.93	99.66
P14	12.012													Tumor	1478331851	99.78	41.815	97.254	96.218	2905710863	99.94	1966200218	67.67	773.45	99.97	99.89
P15	12.005	60	Male	White	Surgically Resectable	Immunotherapy	4	G2	pT3	Negative	Positive	2	18	Normal	1341676671	99.77	40.055	96.728	95.74	740834966	99.92	507000765	68.44	375.99	99.85	99.52
P15	12.005													Tumor	1192306609	99.76	35.382	96.694	95.506	2829650045	99.94	1987672981	70.24	745.92	99.82	99.72
P16	12.002	69	Male	White	Surgically Resectable	Immunotherapy	4.5	G3	pT3	Negative	Negative	0	13	Normal	1032718701	99.73	30.773	97.231	95.381	569274079	99.92	384763644	67.59	272.71	99.93	99.63
P16	12.002													Tumor	1486908146	99.73	43.477	97.252	96.179	2872867768	99.93	1972876081	68.67	843.17	99.99	99.9
P17	12.016	63	Female	White	Surgically Resectable	Immunotherapy	3.5	G2	pT2	Negative	Positive	6	23	Normal	1814778090	99.89	55.584	96.941	96.146	759089779	99.97	588412702	77.52	307.63	99.73	99.21
P17	12.016													Tumor	1626989739	99.89	46.073	96.934	95.973	3358571906	99.91	1512343431	45.03	783.32	99.82	99.77
P18	12.006	72	Male	White	Surgically Resectable	Immunotherapy	2.5	G2	pT2	Negative	Positive	1	14	Normal	1047706304	99.6	30.527	97.218	95.261	830037000	99.92	569397812	68.6	380.53	99.94	99.67
P18	12.006													Tumor	1174721866	99.67	32.33	97.208	95.455	2980851676	99.94	2034602879	68.26	760.9	99.97	99.89
P19	13.051	66	Female	Black	Locally Advanced	Chemotherapy, SBRT	N/A	G3	N/A	N/A	N/A	N/A	N/A	Normal	\	\	\	\	\	852991988	99.93	359437039	42.14	411.89	99.84	99.46
P19	13.051					Immunotherapy								Tumor	\	\	\	\	\	3140441113	99.64	1293125557	41.18	871.4	99.83	99.73
P20	13.014	63	Male	White	Locally Advanced	Chemotherapy, SBRT	N/A	G3	N/A	N/A	N/A	N/A	N/A	Normal	\	\	\	\	\	790115454	99.74	426912321	54.03	233.39	99.93	99.52
P20	13.014					Immunotherapy								Tumor	\	\	\	\	\	2155076172	99.51	951236431	44.14	83.42	99.96	99.86
P21	13.013	56	Female	White	Locally Advanced	Chemotherapy, SBRT	4.5	G3	pT2	Negative	Positive	1	22	Normal	1312974876	99.71	39.083	96.69	95.678	965912395	99.93	679224250	70.32	420.49	99.79	99.55
P21	13.013					Immunotherapy								Tumor	1106185202	99.7	32.645	96.685	95.456	2990175686	99.94	2064988870	69.06	858.34	99.82	99.74
P22	12.018	68	Male	White	Surgically Resectable	Immunotherapy	4	G3	pT3	Positive	Positive	4	17	Normal	1246973710	99.71	37.228	97.278	96.004	710273517	99.88	485812989	68.4	338.08	99.94	99.67
P22	12.018													Tumor	1436047597	99.74	42.892	97.306	96.257	2927549084	99.90	2043753579	69.81	1104.27	99.98	99.89
P23	13.055	50	Male	White	Locally Advanced	Chemotherapy, SBRT	N/A	check	N/A	N/A	N/A	N/A	N/A	Normal	\	\	\	\	\	867305449	99.96	371824871	42.87	426.85	99.96	99.63
P23	13.055					Immunotherapy								Tumor	\	\	\	\	\	2552565276	99.59	1128519661	44.21	853.23	99.98	99.9
P24	12.044	83	Male	White	Surgically Resectable	Immunotherapy	1.9	G2/G3	pT1	Positive	Negative	0	18	Normal	2472388975	99.87	72.158	97.579	96.868	822335952	99.94	355898881	43.28	417.03	99.96	99.65
P24	12.044													Tumor	2816076077	99.86	81.891	97.485	96.4	3020788317	99.96	1139863878	37.73	854.62	99.97	99.86
P25	13.03	56	Male	White	Locally Advanced	Chemotherapy, SBRT	4.5	G1	pT2	Negative	Negative	0	13	Normal	\	\	\	\	\	758382999	99.70	397587635	52.43	161.68	99.95	99.59
P25	13.03					Immunotherapy								Tumor	\	\	\	\	\	2807822017	99.80	2100620771	74.81	496.3	99.96	99.82
P26	12.01	63	Male	White	Surgically Resectable	Immunotherapy	1.8	G2	pT3	Negative	Positive	6	29	Normal	\	\	\	\	\	853358772	99.84	630036217	73.83	210.27	99.86	99.55
P26	12.01													Tumor	\	\	\	\	\	1626322927	99.91	939686973	57.78	357.64	99.97	99.82
P27	12.004	80	Male	White	Surgically Resectable	Immunotherapy	1.8	G2	pT3	Negative	Negative	0	17	Normal	\	\	\	\	\	717133224	99.97	548055194	76.42	265.72	99.88	99.51
P27	12.004													Tumor	\	\	\	\	\	2905197388	99.92	1260770401	43.4	743.08	99.99	99.96
P28	13.033	78	Female	Black	Locally Advanced	Chemotherapy, SBRT	N/A	G3	N/A	N/A	N/A	N/A	N/A	Normal	\	\	\	\	\	711400594	99.67	285291048	40.1	126.48	99.83	99.33
P28	13.033					Immunotherapy								Tumor	\	\	\	\	\	2425262808	99.77	1277422066	52.67	260.82	99.9	99.75
P29	12.051	73	Female	White	Surgically Resectable	Immunotherapy	0.4	G2	pT1	Negative	Negative	0	36	Normal	2241107932	99.85	61.17	96.976	95.803	1055743893	99.94	462774048	43.83	504.89	99.81	99.31
P29	12.051													Tumor	4454087502	99.89	112.31	96.959	96.103	3094942257	99.96	1252195908	40.46	973.35	99.83	99.78
P30	12.043	58	Female	Black	Surgically Resectable	Immunotherapy	2.6	G2/G3	pT2	Negative	Positive	1	13	Normal	\	\	\	\	\	930135181	99.94	370810880	39.87	440.25	99.8	99.49
P30	12.043													Tumor	\	\	\	\	\	3451380708	99.94	1221109925	35.38	828.72	99.83	99.73
P31	12.024	59	Male	White	Surgically Resectable	Immunotherapy	N/A	check	N/A	N/A	N/A	N/A	N/A	Normal	\	\	\	\	\	999159771	99.85	753680802	75.43	258.46	99.87	99.64
P31	12.024													Tumor	\	\	\	\	\	1435216735	99.85	562142831	39.17	328.57	99.97	99.86
P32	13.019	62	Female	White	Locally Advanced	Chemotherapy, SBRT	N/A	G2	N/A	N/A	N/A	N/A	N/A	Normal	\	\	\	\	\	684407789	99.67	410758624	60.02	162.12	99.77	99.38
P32	13.019					Immunotherapy								Tumor	\	\	\	\	\	2878620873	99.71	1680783920	58.39	280.19	99.81	99.45
P33	13.02	68	Female	White	Locally Advanced	Chemotherapy, SBRT	3.1	G2	pT4	Negative	Negative	0	17	Normal	\	\	\	\	\	728770671	99.69	447393653	61.39	166.29	99.78	99.43
P33	13.02					Immunotherapy								Tumor	\	\	\	\	\	1920625113	99.86	1305165768	67.96	220.84	99.78	99.63
P34	13.002	78	Female	White	Locally Advanced	Chemotherapy, SBRT	3.2	G2	pT3	Negative	Negative	0	20	Normal	\	\	\	\	\	917171851	99.92	659137203	71.87	418.58	99.79	99.52
P34	13.002					Immunotherapy								Tumor	\	\	\	\	\	3072033797	99.95	2140769514	69.69	1043.73	99.82	99.72
P35	12.019	53	Male	White	Surgically Resectable	Immunotherapy	3	G2	pT3	Positive	Positive	2	29	Normal	\	\	\	\	\	740654282	99.85	502568311	67.85	364.56	99.96	99.7
P35	12.019													Tumor	\	\	\	\	\	2780000503	99.89	1958872220	70.46	1053.5	99.99	99.88
P36	12.02	76	Female	White	Surgically Resectable	Immunotherapy	1.7	G2	pT1	Negative	Positive	2	9	Normal	1889407185	99.75	56.939	96.799	96.055	824967299	99.88	570332995	69.13	392.65	99.87	99.54
P36	12.02													Tumor	1535486939	99.76	46.35	96.78	95.833	2849487294	99.91	1964903522	68.96	990.06	99.82	99.74
P37	12.035	71	Female	White	Surgically Resectable	Immunotherapy	2.4	G3	pT2	Positive	Positive	12	22	Normal	2376882919	99.88	67.542	96.976	95.933	910331049	99.94	385388398	42.33	440.8	99.8	99.45
P37	12.035													Tumor	2776092616	99.83	79.301	97.001	95.732	2859561118	99.93	941019004	32.91	834.94	99.82	99.74
P38	12.041	59	Male	White	Surgically Resectable	Immunotherapy	2.4	G2	pT2	Negative	Positive	3	23	Normal	2622130783	99.86	74.777	97.596	96.908	942374100	99.95	327804136	34.78	397.46	99.97	99.63
P38	12.041													Tumor	2311270385	99.81	67.436	97.473	96.206	3208217757	99.96	1208015507	37.65	898.81	99.99	99.92
P39	13.018	84	Male	White	Locally Advanced	Chemotherapy, SBRT	N/A	G3	N/A	N/A	N/A	N/A	N/A	Normal	\	\	\	\	\	658217544	99.90	451147900	68.54	309.75	99.92	99.63
P39	13.018					Immunotherapy								Tumor	\	\	\	\	\	2896316698	99.93	2026692673	69.97	872.08	99.98	99.87
P40	13.016	68	Female	White	Locally Advanced	Chemotherapy, SBRT	N/A	G2	N/A	N/A	N/A	N/A	N/A	Normal	\	\	\	\	\	490628924	99.74	330502976	67.36	126.52	99.66	99.11
P40	13.016					Immunotherapy								Tumor	\	\	\	\	\	2591234666	99.78	1322709620	51.05	393.11	99.85	99.73
P41	13.008	51	Male	White	Locally Advanced	Chemotherapy, SBRT	N/A	G2	N/A	N/A	N/A	N/A	N/A	Normal	\	\	\	\	\	598290577	99.78	289871308	48.45	89.93	99.92	99.52
P41	13.008					Immunotherapy								Tumor	\	\	\	\	\	2843467711	99.66	2090202751	73.51	386.51	99.95	99.81
P42	12.014	47	Male	White	Surgically Resectable	Immunotherapy	1.4	G2	pT1	Negative	Negative	0	32	Normal	1218988445	99.71	23.494	97.085	93.47	1100861589	99.82	592816140	53.85	218.03	99.97	99.76
P42	12.014													Tumor	2382774261	99.76	43.165	97.251	95.537	2199817598	99.86	1340545288	60.94	232.37	99.96	99.86
P43	12.039	65	Female	White	Surgically Resectable	Immunotherapy	2.7	G3	pT2	Negative	Positive	8	21	Normal	3056610839	99.88	88.656	97.034	96.422	1002412940	99.95	432761314	43.17	484.32	99.82	99.47
P43	12.039													Tumor	3365662262	99.87	97.023	96.97	96.079	3158112967	99.93	1226118338	38.82	961.87	99.83	99.73
P44	13.044	73	Female	White	Locally Advanced	Chemotherapy, SBRT	No residual viable adenocarcinoma	G2	pT0	-	Negative	0	27	Normal	2932870236	99.87	84.195	97.008	96.383	988836995	99.94	426041975	43.09	482.93	99.82	99.53
P44	13.044					Immunotherapy								Tumor	2929094270	99.85	81.265	96.92	95.94	2839273201	99.93	1114467063	39.25	892.22	99.8	99.73
P45	12.045	62	Male	Black	Surgically Resectable	Immunotherapy	N/A	check	N/A	N/A	N/A	N/A	N/A	Normal	1880633065	99.85	54.97	97.6	96.665	979169194	99.93	414827069	42.37	478.43	99.94	99.42
P45	12.045													Tumor	1367898529	99.89	40.511	97.416	95.63	3617331200	99.92	1505698036	41.62	1011.57	99.97	99.9
P46	12.034	71	Female	White	Surgically Resectable	Immunotherapy	3.1	G2	pT2	Negative	Negative	0	21	Normal	2483312066	99.86	71.833	96.928	95.882	903627203	99.95	367959886	40.72	434.74	99.83	99.43
P46	12.034													Tumor	2944073390	99.89	87.696	96.938	95.848	2842494864	99.94	1279277780	45.01	1006.69	99.83	99.74
P47	13.037	49	Female	Black	Locally Advanced	Chemotherapy, SBRT	N/A	G2	N/A	N/A	N/A	N/A	N/A	Normal	3075142444	99.83	91.372	96.974	96.124	1082716585	99.91	401868994	37.12	433.35	99.8	99.45
P47	13.037					Immunotherapy								Tumor	3156437298	99.85	87.039	96.979	95.968	3396799443	99.93	1361662069	40.09	1000.3	99.84	99.74
P48	12.007	72	Male	White	Surgically Resectable	Immunotherapy	4	G2	pT3	Negative	Positive	10	14	Normal	\	\	\	\	\	606605059	99.92	416139259	68.6	300.33	99.93	99.63
P48	12.007													Tumor	\	\	\	\	\	2904849543	99.94	1987716070	68.43	775.88	99.98	99.88
P49	12.032	76	Male	White	Surgically Resectable	Immunotherapy	3.6	G2	pT2	Negative	Positive	8	18	Normal	2119199746	99.85	60.529	97.448	95.984	941802334	99.94	408312654	43.35	463.75	99.94	99.61
P49	12.032													Tumor	2566014962	99.84	72.911	97.427	96.008	3088846099	99.93	1267025030	41.02	1078.68	99.96	99.87
P50	12.042	72	Female	White	Surgically Resectable	Immunotherapy	2	G3	pT1	Negative	Positive	1	35	Normal	2390795235	99.88	70.766	97.036	96.349	914352706	99.95	386912816	42.32	439.28	99.81	99.44
P50	12.042													Tumor	2925855070	99.89	85.089	96.95	95.933	2651307287	99.95	1030361649	38.86	877.55	99.82	99.74
P51	13.06	67	Male	White	Locally Advanced	Chemotherapy, SBRT	3.7	G2	pT2	Negative	Negative	0	33	Normal	\	\	\	\	\	868325793	99.96	348650885	40.15	395.83	99.94	99.49
P51	13.06					Immunotherapy								Tumor	\	\	\	\	\	3475095911	99.93	1305027271	37.55	992.59	99.98	99.9
P52	12.026	69	Female	White	Surgically Resectable	Immunotherapy	5	G3	pT4	Positive	Positive	5	25	Normal	1062876391	99.68	31.773	96.677	95.384	796382888	99.92	540753441	67.9	340.69	99.79	99.53
P52	12.026													Tumor	1724623600	99.7	50.339	96.688	95.851	2950900073	99.93	2060997386	69.84	1250.52	99.83	99.74
P53	12.017	57	Female	White	Surgically Resectable	Immunotherapy	2	G1	pT3	Negative	Positive	2	21	Normal	\	\	\	\	\	721882779	99.89	496339612	68.76	339.12	99.85	99.5
P53	12.017													Tumor	\	\	\	\	\	2848909858	99.90	1964880646	68.97	1022.66	99.82	99.72
P54	12.023	60	Male	White	Surgically Resectable	Immunotherapy	3	G3	pT3	Negative	Positive	3	36	Normal	1330596817	99.7	39.124	97.287	96.18	748664337	99.88	512376326	68.44	346.05	99.95	99.68
P54	12.023													Tumor	1463312490	99.73	43.101	97.264	96.28	2952539006	99.93	2051384562	69.48	1073.98	99.98	99.89
P55	13.046	69	Male	White	Locally Advanced	Chemotherapy, SBRT	1.5	G2	pT1	Negative	Positive	1	17	Normal	2970571912	99.84	87.434	97.506	96.658	1088392862	99.92	446708277	41.04	493.54	99.94	99.58
P55	13.046					Immunotherapy								Tumor	2694200270	99.86	78.734	97.488	96.541	3147831033	99.91	1379508596	43.82	1015.56	99.96	99.88
P56	13.005	42	Male	White	Locally Advanced	Chemotherapy, SBRT	N/A	G2	N/A	N/A	N/A	N/A	N/A	Normal	\	\	\	\	\	563378074	99.73	257678702	45.74	107.82	99.93	99.47
P56	13.005					Immunotherapy								Tumor	\	\	\	\	\	2371185080	99.77	1397113127	58.92	329.95	99.97	99.87
P57	13.05	69	Male	White	Locally Advanced	Chemotherapy, SBRT	3.2	G2	pT2	Negative	Negative	0	26	Normal	\	\	\	\	\	964433435	99.93	423074193	43.87	482.51	99.97	99.7
P57	13.05					Immunotherapy								Tumor	\	\	\	\	\	3209631518	99.90	1374335758	42.82	1090.07	99.98	99.93
P58	12.048	68	Female	White	Surgically Resectable	Immunotherapy	2.8	G2	pT2	Negative	Positive	2	21	Normal	2245102327	99.86	61.898	96.911	95.681	916463593	99.93	347816866	37.95	378.28	99.79	99.29
P58	12.048													Tumor	2682426817	99.87	77.668	96.939	95.864	2986220567	99.93	1149520707	38.49	926.46	99.82	99.72
P59	13.006	49	Female	White	Locally Advanced	Chemotherapy, SBRT	3.5	G3	pT3	Negative	Negative	0	20	Normal	\	\	\	\	\	572115498	99.74	301930102	52.77	113.45	99.79	99.32
P59	13.006					Immunotherapy								Tumor	\	\	\	\	\	1274874486	99.84	459825960	36.07	114.95	99.81	99.54
P60	12.029	53	Male	White	Surgically Resectable	Immunotherapy	3.8	G2	pT2	Negative	Positive	7	21	Normal	2462907767	99.85	74.68	97.502	96.862	553547209	99.97	396229969	71.58	204.23	99.85	99.29
P60	12.029													Tumor	2209972950	99.86	67.347	97.5	96.769	2770983110	99.91	1472424836	53.14	704.16	99.97	99.91
P61	12.04	54	Female	Asian	Surgically Resectable	Immunotherapy	3.1	G2	pT2	Negative	Positive	4	15	Normal	2219001552	99.87	65.495	96.992	96.275	1006036336	99.93	403154837	40.07	435.33	99.81	99.39
P61	12.04													Tumor	2927047294	99.88	86.591	96.905	95.88	3434114687	99.93	1365836789	39.77	1100.96	99.83	99.71
P62	13.052	67	Female	White	Locally Advanced	Chemotherapy, SBRT	N/A	G2	N/A	N/A	N/A	N/A	N/A	Normal	3122964129	99.88	90.247	97.027	96.232	916421254	99.94	396631171	43.28	450.29	99.8	99.48
P62	13.052					Immunotherapy								Tumor	3677138681	99.88	101.55	97.015	96.254	3699865338	99.93	1754233667	47.41	1152.89	99.82	99.74
P63	13.039	63	Female	White	Locally Advanced	Chemotherapy, SBRT	N/A	G3	N/A	N/A	N/A	N/A	N/A	Normal	\	\	\	\	\	1171849565	99.92	483770115	41.28	551.15	99.8	99.54
P63	13.039					Immunotherapy								Tumor	\	\	\	\	\	2376912593	99.95	677418091	28.5	615.33	99.82	99.68
P64	12.037	61	Female	White	Surgically Resectable		N/A	check	N/A	N/A	N/A	N/A	N/A	Normal	3097868226	99.87	85.961	97.012	96.11	916632466	99.94	349266098	38.1	384.72	99.81	99.45
P64	12.037													Tumor	3921252859	99.87	111.71	97.013	96.136	2866670228	99.93	1107248053	38.62	891.78	99.81	99.67
P65	13.048	73	Male	White	Locally Advanced	Chemotherapy, SBRT	2.3	G2	pT2	Negative	Positive	1	30	Normal	2949695360	99.86	87.253	97.492	96.572	1003152525	99.92	422087181	42.08	472.52	99.96	99.58
P65	13.048					Immunotherapy								Tumor	2466621401	99.86	71.864	97.475	96.355	3668455101	99.91	1652165388	45.04	1062.22	99.98	99.94
P66	13.015	68	Male	White	Locally Advanced	Chemotherapy, SBRT	N/A	G2	N/A	N/A	N/A	N/A	N/A	Normal	\	\	\	\	\	1030397827	99.70	454454222	44.1	222.52	99.96	99.73
P66	13.015					Immunotherapy								Tumor	\	\	\	\	\	1904590893	99.74	1050131784	55.14	261.43	99.97	99.82
P67	13.026	81	Male	White	Locally Advanced	Chemotherapy, SBRT	N/A	G3	N/A	N/A	N/A	N/A	N/A	Normal	\	\	\	\	\	705154683	99.69	407641713	57.81	165.2	99.92	99.53
P67	13.026					Immunotherapy								Tumor	\	\	\	\	\	2012450598	99.73	1437048029	71.41	273.35	99.91	99.73
P68	12.047	46	Female	Asian	Surgically Resectable	Immunotherapy	3.4	G2	pT2	Negative	Negative	0	11	Normal	2538304173	99.88	74.486	97.025	96.326	926337987	99.95	374247502	40.4	423.33	99.82	99.5
P68	12.047													Tumor	2913429223	99.88	85.332	96.9	95.91	3624078605	99.93	1582818594	43.68	1171.12	99.85	99.74
P69	13.041	50	Male	White	Locally Advanced	Chemotherapy, SBRT	N/A	G2	N/A	N/A	N/A	N/A	N/A	Normal	\	\	\	\	\	1286873826	99.92	548735832	42.64	572.99	99.96	99.78
P69	13.041					Immunotherapy								Tumor	\	\	\	\	\	3833508826	99.93	1595882131	41.63	1063.2	99.98	99.93
P70	13.043	66	Female	White	Locally Advanced	Chemotherapy, SBRT	N/A	G3	N/A	N/A	N/A	N/A	N/A	Normal	3109545527	99.87	92.664	96.985	96.205	1244352034	99.92	550541339	44.24	570.24	99.83	99.55
P70	13.043					Immunotherapy								Tumor	3252375215	99.85	85.771	96.99	96.104	3902025484	99.94	1568333131	40.19	1079.75	99.83	99.76
P71	12.027	67	Female	Asian	Surgically Resectable	Immunotherapy	3.5	G2	pT2	Negative	Positive	9	15	Normal	1478852493	99.7	44.229	96.708	95.838	774103572	99.93	533244451	68.89	330.72	99.77	99.5
P71	12.027													Tumor	1540658122	99.69	46.088	96.698	95.833	2891443331	99.91	1985320007	68.66	1062.97	99.81	99.72
P72	13.038	48	Male	White	Locally Advanced	Chemotherapy, SBRT	4.5	G3	pT4	Negative	Negative	0	13	Normal	\	\	\	\	\	1174446925	99.91	387477416	32.99	443.28	99.97	99.76
P72	13.038					Immunotherapy								Tumor	\	\	\	\	\	3468598831	99.90	1137495029	32.79	778.63	99.98	99.89
P73	13.032	74	Female	Black	Locally Advanced	Chemotherapy, SBRT	0.8	G2	pT1	Negative	Negative	0	19	Normal	1942767859	99.76	56.999	96.796	96.097	617252097	99.94	420898581	68.19	320.18	99.84	99.47
P73	13.032					Immunotherapy								Tumor	2111638486	99.75	61.236	96.77	96.093	2941158781	99.94	2126119074	72.29	894.57	99.81	99.7
P74	13.001	73	Male	White	Locally Advanced	Chemotherapy, SBRT	0.4	G3	pT1	Positive	Negative	0	15	Normal	\	\	\	\	\	712836072	99.74	463619269	65.04	154.69	99.92	99.63
P74	13.001					Immunotherapy								Tumor	1271120403	99.88	39.009	97.457	96.198	2582914038	99.82	1109657220	42.96	229.29	99.99	99.94
P75	13.023	65	Male	White	Locally Advanced	Chemotherapy, SBRT	1.8	G2	pT4	Negative	Negative	0	13	Normal	2309648547	99.89	59.505	97.117	95.964	694823121	99.69	454059557	65.35	178.82	99.9	99.57
P75	13.023					Immunotherapy								Tumor	\	\	\	\	\	2590702683	99.75	1324156278	51.11	229.92	99.99	99.94
P76	13.021	59	Male	White	Locally Advanced	Chemotherapy, SBRT	2.5	G2	pT4	Positive	Negative	0	15	Normal	\	\	\	\	\	770934047	99.91	527464634	68.42	370.08	99.94	99.67
P76	13.021					Immunotherapy								Tumor	1440101549	99.75	42.591	96.71	95.86	2933174967	99.92	2025707452	69.06	893.53	99.98	99.9
P77	12.025	47	Female	Asian	Surgically Resectable	Immunotherapy	2.3	G2	pT3	Negative	Positive	4	34	Normal	1514562641	99.74	44.843	96.715	95.835	784789190	99.91	538583555	68.63	362.47	99.77	99.5
P77	12.025													Tumor	\	\	\	\	\	2945854058	99.93	2039172945	69.22	1008.82	99.8	99.7
P78	13.028	47	Male	Asian	Locally Advanced	Chemotherapy, SBRT	1.8	G2	pT3	Negative	Negative	0	13	Normal	\	\	\	\	\	717519620	99.72	516528972	71.99	195.62	99.88	99.54
P78	13.028					Immunotherapy								Tumor	\	\	\	\	\	2505142570	99.79	1646914329	65.74	429.2	99.97	99.84
P79*	12.028	60	Female	White	Surgically Resectable	Immunotherapy	2.6	G1	pT2	Negative	Negative	0	20	Normal	1319770870	99.71	38.961	96.701	95.734	664860476	99.92	459080150	69.05	342.39	99.78	99.49
P79	12.028													Tumor	1322661292	99.69	39.093	96.677	95.644	2912652820	99.93	2011781502	69.07	1103.71	99.83	99.73
P80*	12.013	73	Female	White	Surgically Resectable	Immunotherapy	5	G3	pT3	Negative	Positive	4	28	Normal	1400127823	99.8	42.234	96.787	95.909	603790360	99.89	406693993	67.36	295.88	99.84	99.48
P80	12.013													Tumor	1616881822	99.79	46.906	96.754	95.937	2881191512	99.89	2004617322	69.58	763.37	99.83	99.74
P81	13.054	74	Male	White	Locally Advanced	Chemotherapy, SBRT	0.2	G2	pT1	Negative	Positive	3	15	Normal	2836112871	99.86	81.651	97.488	96.477	1105153491	99.95	471676807	42.68	511.4	99.97	99.67
P81	13.054					Immunotherapy								Tumor	2567010344	99.86	75.185	97.499	96.216	2726502274	99.92	1142064332	41.89	939.51	99.98	99.92
P82	13.017	64	Male	White	Locally Advanced	Chemotherapy, SBRT	N/A	G2	N/A	N/A	N/A	N/A	N/A	Normal	\	\	\	\	\	779479428	99.72	482341789	61.88	242.94	99.9	99.54
P82	13.017					Immunotherapy								Tumor	\	\	\	\	\	2578626823	99.77	1513495077	58.69	358.69	99.97	99.87
P83	13.007	57	Male	White	Locally Advanced	Chemotherapy, SBRT	N/A	-	N/A	N/A	N/A	N/A	N/A	Normal	\	\	\	\	\	786024859	99.75	415038315	52.8	170	99.96	99.64
P83	13.007					Immunotherapy								Tumor	\	\	\	\	\	2660814622	99.78	1067398461	40.12	341.32	99.99	99.95
P84	13.009	53	Male	White	Locally Advanced	Chemotherapy, SBRT	N/A	G2	N/A	N/A	N/A	N/A	N/A	Normal	\	\	\	\	\	607781838	99.78	374479788	61.61	123.5	99.85	99.46
P84	13.009					Immunotherapy								Tumor	\	\	\	\	\	2698354914	99.76	1679391406	62.24	342.94	99.97	99.85
P85	13.053	70	Male	Other	Locally Advanced	Chemotherapy, SBRT	N/A	G2	N/A	N/A	N/A	N/A	N/A	Normal	\	\	\	\	\	961847334	99.93	372412337	38.72	438.38	99.96	99.69
P85	13.053					Immunotherapy								Tumor	\	\	\	\	\	3117171025	99.89	1338683718	42.95	1041.53	99.98	99.92
P86	13.059	56	Male	White	Locally Advanced	Chemotherapy, SBRT	0.4	G2	pT1	Negative	Negative	0	13	Normal	\	\	\	\	\	839152718	99.95	343234257	40.9	396.48	99.95	99.51
P86	13.059					Immunotherapy								Tumor	\	\	\	\	\	2768258134	99.92	1152542672	41.63	892.54	99.98	99.93
P87	13.045	56	Female	White	Locally Advanced	Chemotherapy, SBRT	N/A	G2	N/A	N/A	N/A	N/A	N/A	Normal	2540405391	99.85	75.331	96.921	95.621	953472150	99.94	449985324	47.19	472.8	99.81	99.45
P87	13.045					Immunotherapy								Tumor	3161979100	99.85	89.379	96.952	96.055	2784795680	99.93	1121722832	40.28	899.68	99.8	99.69
P88	13.047	68	Male	White	Locally Advanced	Chemotherapy, SBRT	No residual viable adenocarcinoma	G2	pT0	Negative	Negative	0	22	Normal	3186463933	99.86	93.111	97.532	96.691	1214915099	99.92	458195264	37.71	504.26	99.96	99.77
P88	13.047					Immunotherapy								Tumor	2678892543	99.86	78.974	97.497	96.493	3215806355	99.91	1282513483	39.88	959.92	99.84	98.89
P89	12.046	72	Male	White	Surgically Resectable	Immunotherapy	4.5	G2	pT3	Negative	Positive	18	34	Normal	3559928550	99.86	103.62	97.577	97.014	1376679413	99.93	563761279	40.95	592.08	99.96	99.76
P89	12.046													Tumor	2635616842	99.86	77.096	97.488	96.252	2505112434	99.89	876921758	34.97	663.15	99.97	99.9
Abbreviations:
/: no WGS data available
*Two cases were excluded due to low depth of sequencing
