# Supplementary material for: Homologous recombination-DNA damage response defects increase TMB and neoantigen load, but not effector T cell density and clonal diversity in pancreatic cancer
Source: Exp Hematol Oncol. 2025 Jun 18;14:86. doi: 10.1186/s40164-025-00673-0 (PMC12178057; doi:10.1186/s40164-025-00673-0)
Supplement: Supplementary file 3 — Supplementary material 3 [file 40164_2025_673_MOESM3_ESM.xlsx]

## Sheet: sheet
Table S4. Genomic alterations of whole genome and whole exome sequencing data
Patient ID	WES					WGS
	SNV	Indel	CNV burden	Deletion burden	Amplification burden	SNV	Indel	CNV burden	Deletion burden	Amplification burden	Total SV	DUP	BND	INS	DEL	INV
P01	242	27	0.32567	0.136845	0.188825	9344	1178	0.288125	0.121652	0.166472	165	11	17	1	126	10
P02	161	12	0.394455	0.069706	0.324749	5248	494	0.414308	0.0520341	0.362274	234	22	141	0	46	25
P03	156	9	0.27124	0.210852	0.0603877	\	\	\	\	\	\	\	\	\	\	\
P04	140	13	0.380412	0.100327	0.280085	4592	624	0.380729	0.162691	0.218039	104	21	36	1	35	11
P05	134	9	0.440828	0.253155	0.187673	2446	210	0.387154	0.196579	0.190575	113	6	60	0	15	32
P06	129	11	0.411235	0.0337308	0.377504	5127	578	0.533517	0.0489816	0.484536	152	12	92	0	20	28
P07	123	6	0.592094	0.506333	0.0857613	4688	819	0.59003	0.51495	0.0750807	162	15	76	0	36	35
P08	124	3	0.255524	0.0490631	0.206461	\	\	\	\	\	\	\	\	\	\	\
P09	117	8	0.529004	0.470017	0.0589874	6027	1022	0.527909	0.484078	0.0438314	41	12	7	0	13	9
P10	118	3	0.359592	0.282511	0.0770811	4382	208	0.074194	0.0350389	0.0391552	91	6	15	0	60	10
P11	114	6	0.402837	0.336546	0.0662905	4072	339	0.416079	0.357797	0.058282	225	14	144	0	31	36
P12	112	5	0.700481	0.631903	0.0685779	5380	944	0.702998	0.633803	0.0691949	136	18	30	0	32	56
P13	108	4	0.287759	0.153115	0.134645	5298	457	0.284562	0.133126	0.151436	148	95	18	0	24	11
P14	93	10	0.226151	0.119914	0.106237	4312	494	0.220197	0.113094	0.107103	617	117	429	0	33	38
P15	86	11	0.416377	0.0357125	0.380664	3829	437	0.417468	0.036466	0.381002	206	17	96	0	58	35
P16	84	9	0.187647	0.0290192	0.158628	3752	372	0.193093	0.0358278	0.157266	287	27	137	1	64	58
P17	89	2	0.24418	0.00372135	0.240458	8458	602	0.13146	0.11786	0.0135998	450	1	7	0	9	433
P18	60	9	0.105074	0.0108178	0.0942558	2074	207	0.0590683	0.0100969	0.0489714	103	3	85	0	5	10
P19	228	3	0.165045	0.0543183	0.110727	\	\	\	\	\	\	\	\	\	\	\
P20	185	10	0.0703056	0.0126907	0.0576149	\	\	\	\	\	\	\	\	\	\	\
P21	156	10	0.427276	0.380481	0.0467949	2830	301	0.422651	0.379912	0.0427392	70	4	32	0	18	16
P22	144	12	0.792199	0.792171	2.8637e-05	4642	414	0.347289	0.195448	0.151841	195	13	122	0	29	31
P23	117	17	0.322323	0.188577	0.133746	\	\	\	\	\	\	\	\	\	\	\
P24	119	13	0.202426	0.0761485	0.126277	4699	709	0.182529	0.0537299	0.128799	21	1	2	0	16	2
P25	112	9	0.205883	0.00742314	0.19846	\	\	\	\	\	\	\	\	\	\	\
P26	113	7	0.531283	0.0973328	0.43395	\	\	\	\	\	\	\	\	\	\	\
P27	99	19	0.433029	0.134976	0.298053	\	\	\	\	\	\	\	\	\	\	\
P28	111	7	0.70267	0.676545	0.0261255	\	\	\	\	\	\	\	\	\	\	\
P29	110	5	0.0738326	0.0699389	0.00389368	7742	378	0.0830894	0.0782	0.00488941	92	16	31	0	23	22
P30	105	8	0.729843	0.703246	0.0265975	\	\	\	\	\	\	\	\	\	\	\
P31	104	7	0.642849	0.591215	0.0516346	\	\	\	\	\	\	\	\	\	\	\
P32	104	3	0.575017	0.258337	0.31668	\	\	\	\	\	\	\	\	\	\	\
P33	89	14	0.344622	0.108554	0.236068	\	\	\	\	\	\	\	\	\	\	\
P34	96	4	0.074837	0.0418854	0.0329516	\	\	\	\	\	\	\	\	\	\	\
P35	94	5	0.882854	0.879023	0.00383161	\	\	\	\	\	\	\	\	\	\	\
P36	81	7	0.233963	0.0765969	0.157367	3271	387	0.174639	0.0769482	0.0976911	127	7	84	0	12	24
P37	82	6	0.32202	0.0452606	0.27676	3797	421	0.299859	0.0534087	0.246451	81	12	13	0	27	29
P38	86	2	0.078204	0.00372935	0.0744746	2437	129	0.07671	0.00438594	0.0723241	19	1	5	0	6	7
P39	79	5	0.0506049	0.000177266	0.0504276	\	\	\	\	\	\	\	\	\	\	\
P40	69	11	0.245253	0.073155	0.172098	\	\	\	\	\	\	\	\	\	\	\
P41	67	7	0.293967	0.0297607	0.264206	\	\	\	\	\	\	\	\	\	\	\
P42	69	3	0.170061	0.0346313	0.13543	3182	298	0.143385	0.0654036	0.0779819	24	7	235	0	6	10
P43	66	4	0.434962	0.353553	0.0814086	3234	425	0.274312	0.207158	0.0671543	39	4	8	0	13	14
P44	70	0	0.076483	0.0279866	0.0484964	1393	75	0.0300447	0.00622552	0.0238192	28	4	2	0	12	10
P45	62	7	0.417937	0.046265	0.371672	2710	346	0.432517	0.0268591	0.405658	48	5	4	0	26	13
P46	62	4	0.0714626	0.0595506	0.011912	2371	132	0.0693408	0.0389097	0.0304311	53	4	9	0	17	23
P47	63	3	0.221251	0.0410419	0.180209	3281	499	0.183619	0.0432584	0.14036	58	13	11	0	17	17
P48	58	8	0.135023	0.0169895	0.118034	\	\	\	\	\	\	\	\	\	\	\
P49	57	7	0.156058	0.0247683	0.131289	2701	327	0.148849	0.0147456	0.134103	29	0	10	0	10	9
P50	59	5	0.0401072	0.0260112	0.0140961	2695	163	0.126275	0.000744583	0.12553	28	0	5	0	10	13
P51	61	3	0.0925845	0.0303604	0.0622241	\	\	\	\	\	\	\	\	\	\	\
P52	60	3	0.210686	0.00535582	0.20533	2321	345	0.139007	0.0265989	0.112408	64	12	19	1	27	5
P53	58	4	0.234266	0.0218148	0.212451	\	\	\	\	\	\	\	\	\	\	\
P54	58	3	0.349504	0.0391625	0.310341	2822	280	0.30578	0.0348062	0.270974	31	4	14	0	11	2
P55	58	0	0.142888	0.00993062	0.132957	584	26	0.0958698	0.00912224	0.0867475	23	4	1	0	9	9
P56	56	2	0.176186	0.0138427	0.162343	\	\	\	\	\	\	\	\	\	\	\
P57	51	7	0.244605	0.027377	0.217228	\	\	\	\	\	\	\	\	\	\	\
P58	51	6	0.284195	0.035207	0.248988	3166	502	0.287302	0.0343157	0.252986	39	5	10	0	6	18
P59	52	5	0.144402	0.023583	0.120819	\	\	\	\	\	\	\	\	\	\	\
P60	47	9	0.345646	0.0786442	0.267002	2910	536	0.189848	0.034515	0.155333	164	18	49	2	38	57
P61	55	0	0.0335396	0.00963329	0.0239063	972	33	0.090157	0.00263827	0.0875188	12	1	2	0	4	5
P62	52	3	0.678284	0.658472	0.0198114	3482	461	0.707384	0.687475	0.0199087	31	7	3	0	13	8
P63	52	2	0.0371002	0.0369783	0.000121939	\	\	\	\	\	\	\	\	\	\	\
P64	47	1	0.0589184	0.000195981	0.0587224	665	31	0.0389912	0.000342797	0.0386484	12	1	2	0	6	3
P65	47	1	0.101783	0.0161194	0.0856636	838	50	0.0719476	0.00270931	0.0692383	14	4	4	0	1	5
P66	43	2	0.0934263	0.00158733	0.091839	\	\	\	\	\	\	\	\	\	\	\
P67	43	2	0.0768277	0.000385192	0.0764425	\	\	\	\	\	\	\	\	\	\	\
P68	40	3	0.0418245	0.000385808	0.0414387	940	57	0.0341542	0.0022037	0.0319505	20	6	3	0	6	5
P69	35	2	0.0884909	0.0396339	0.048857	\	\	\	\	\	\	\	\	\	\	\
P70	35	1	0.00730257	0.00710114	0.000201429	382	42	0.000371306	0.000358659	1.26465e-05	5	1	2	0	1	1
P71	31	1	0.0152606	0.000336781	0.0149238	188	106	0.000359174	0.000359174	0	19	2	5	0	8	4
P72	32	0	0.225287	0.055819	0.169468	\	\	\	\	\	\	\	\	\	\	\
P73	26	5	0.000162836	0.000162836	0	89	75	0.00050649	0.000372246	0.000134244	52	4	44	0	1	3
P74	27	1	0.10863	0.0212154	0.0874143	\	\	\	\	\	\	\	\	\	\	\
P75	25	0	0.186268	0.0257282	0.16054	2324	264	0.0566773	0.00217668	0.0545006	186	21	113	0	33	19
P76	12	7	0.180839	0.00427839	0.176561	\	\	\	\	\	\	\	\	\	\	\
P77	18	0	0.0996261	0.0023283	0.0972978	203	49	0.151915	0.000404697	0.15151	6	1	3	0	0	2
P78	14	2	0.050757	0.000351136	0.0504059	\	\	\	\	\	\	\	\	\	\	\
P79	14	2	0.000814309	0.000364625	0.000449684	142	93	0.00038495	0.00038495	0	258	7	235	0	6	10
P80	10	4	0.000206596	0.000206596	0	697	51	0.000361398	0.000355821	5.57729e-06	10	2	4	0	3	1
P81	13	0	0.0863799	0.0346828	0.0516971	240	26	0.0521132	0.000396057	0.0517171	2	0	1	0	1	0
P82	10	3	0.143897	0.00822565	0.135672	\	\	\	\	\	\	\	\	\	\	\
P83	11	1	0.211125	0.024553	0.186572	\	\	\	\	\	\	\	\	\	\	\
P84	11	1	0.163103	0.00665063	0.156452	\	\	\	\	\	\	\	\	\	\	\
P85	10	0	0.0807476	0.00181855	0.078929	\	\	\	\	\	\	\	\	\	\	\
P86	8	1	0.0838534	0.026376	0.0574774	\	\	\	\	\	\	\	\	\	\	\
P87	6	0	0.0434234	0.0261398	0.0172836	324	28	0.00632385	0.00525557	0.00106828	2	0	0	0	1	1
P88	5	1	0.134098	0.000205098	0.133893	187	14	0.0700903	0.000363441	0.0697269	1	0	0	0	0	1
P89	2	1	0.116427	0.0447036	0.0717235	281	11	0.106109	0.0233234	0.0827853	1	0	1	0	0	0
Abbreviations:
/: no WGS data available
