# Supplementary material for: Homologous recombination-DNA damage response defects increase TMB and neoantigen load, but not effector T cell density and clonal diversity in pancreatic cancer
Source: Exp Hematol Oncol. 2025 Jun 18;14:86. doi: 10.1186/s40164-025-00673-0 (PMC12178057; doi:10.1186/s40164-025-00673-0)
Supplement: Supplementary file 4 — Supplementary material 4 [file 40164_2025_673_MOESM4_ESM.xlsx]

## Sheet: sheet
Table S7. IHC, Neoantigen and TCR Data
Study ID	Patient ID	CD8+T Density (CD45+CD8+)	GZMB+CD8+T Density	TMB	Predicted Neoantigen Load	Expressed Neoantigens	Unique CDR3	Shannon Diversity Index	Pielou Evenness Index	Gini Coefficient	T cell Clonality	BRCA1/BRCA2/PALB2
12.038	P01	N/A	N/A	3.9697	70	40	N/A	N/A	N/A	N/A	N/A	N/A
13.027	P02	2.4	0.79	2.48485	144	102	474	5.54749	0.90039	0.421872	0.09961	N/A
13.049	P03	N/A	N/A	2.0303	77	36	28	3.14813	0.94476	0.287267	0.05524	Positive
13.022	P04	11.35	0.12	2.21212	54	N/A	N/A	N/A	N/A	N/A	N/A	Positive
12.011	P05	0.717	0.327	2.27273	101	67	116	4.24815	0.893671	0.444051	0.106329	Negative
13.029	P06	3.79	0.83	2.21212	47	32	N/A	N/A	N/A	N/A	N/A	Negative
12.021	P07	N/A	N/A	2.12121	101	44	48	3.73362	0.964461	0.279318	0.0355389	Negative
12.031	P08	N/A	N/A	1.87879	52	32	21	2.63802	0.866481	0.492688	0.133519	Negative
13.036	P09	3.76	0.33	2	28	13	60	3.90913	0.954764	0.276797	0.045236	N/A
13.035	P10	11.19	0.2	1.48485	5	3	16	1.9596	0.706776	0.544207	0.293224	Positive
13.011	P11	6.45	0.81	1.57576	63	43	81	4.1502	0.944418	0.343449	0.055582	N/A
12.022	P12	N/A	N/A	1.75758	70	37	32	3.1917	0.920931	0.355392	0.0790694	Negative
12.03	P13	N/A	N/A	1.75758	42	26	27	2.80003	0.849565	0.511845	0.150435	Positive
12.012	P14	1.34	0.313	1.09091	58	37	52	3.75754	0.950978	0.26262	0.0490223	Negative
12.005	P15	1.373	0.513	1.27273	22	17	57	3.59864	0.890079	0.488549	0.109921	Negative
12.002	P16	N/A	N/A	1.24242	31	28	21	2.86061	0.939592	0.368687	0.0604077	Negative
12.016	P17	N/A	N/A	1.06061	90	57	N/A	N/A	N/A	N/A	N/A	N/A
12.006	P18	1.503	0.337	1	2	1	28	3.16513	0.949862	0.295455	0.0501382	N/A
13.051	P19	2.55	0.25	2.39394	117	59	169	4.44139	0.865784	0.571947	0.134216	N/A
13.014	P20	3.03	1.07	2.30303	90	N/A	N/A	N/A	N/A	N/A	N/A	Negative
13.013	P21	4.08	0.13	2.66667	99	65	45	3.5364	0.929003	0.377413	0.070997	N/A
12.018	P22	1.063	0.297	2.06061	38	20	30	3.27646	0.963326	0.267136	0.0366737	N/A
13.055	P23	N/A	N/A	1.69697	64	45	50	3.49824	0.894227	0.480293	0.105773	Negative
12.044	P24	N/A	N/A	1.84848	68	65	58	3.66638	0.902951	0.423952	0.0970492	Negative
13.03	P25	6.18	0.16	1.60606	6	4	351	4.50948	0.769433	0.524757	0.230567	Negative
12.01	P26	3.433	0.36	2	84	50	18	2.44532	0.846023	0.56129	0.153977	N/A
12.004	P27	N/A	N/A	1.72727	41	28	N/A	N/A	N/A	N/A	N/A	N/A
13.033	P28	5.73	1.17	1.90909	63	N/A	N/A	N/A	N/A	N/A	N/A	N/A
12.051	P29	N/A	N/A	1.36364	19	10	65	3.56845	0.854844	0.543654	0.145156	N/A
12.043	P30	N/A	N/A	1.57576	19	12	429	5.43418	0.896514	0.500406	0.103486	Negative
12.024	P31	N/A	N/A	1.30303	41	19	232	5.10662	0.937555	0.398866	0.0624451	Negative
13.019	P32	10.49	0.21	1.48485	40	25	83	3.96272	0.896777	0.400459	0.103223	N/A
13.02	P33	2.68	0.27	1.42424	23	N/A	N/A	N/A	N/A	N/A	N/A	N/A
13.002	P34	8.55	0.15	1.27273	32	13	4	1.38629	1	0	0	N/A
12.019	P35	6.937	0.883	1.33333	48	36	50	3.65115	0.933316	0.385924	0.0666844	N/A
12.02	P36	2.803	0.673	1.06061	34	11	22	2.97062	0.961042	0.25947	0.0389579	Negative
12.035	P37	N/A	N/A	1.39394	44	14	40	3.43123	0.930156	0.372549	0.0698443	N/A
12.041	P38	N/A	N/A	0.969697	29	21	99	4.32432	0.941068	0.34694	0.0589316	N/A
13.018	P39	5.38	1.5	0.818182	14	10	29	3.25327	0.966138	0.23737	0.033862	N/A
13.016	P40	4.93	1.06	1.18182	40	33	76	3.61135	0.833888	0.594064	0.166112	N/A
13.008	P41	3.88	0.65	0.909091	31	15	20	2.88779	0.963969	0.271339	0.036031	Negative
12.014	P42	0.04	0.807	1.27273	50	24	22	2.81081	0.909341	0.421007	0.0906587	Negative
12.039	P43	N/A	N/A	1.12121	50	36	N/A	N/A	N/A	N/A	N/A	N/A
13.044	P44	4.46	0.08	0.818182	22	10	124	4.17339	0.865798	0.510909	0.134202	Negative
12.045	P45	N/A	N/A	0.939394	24	14	34	3.45088	0.978596	0.241497	0.0214044	Negative
12.034	P46	N/A	N/A	0.939394	13	5	N/A	N/A	N/A	N/A	N/A	N/A
13.037	P47	5.41	0.54	0.969697	45	14	49	3.71353	0.954188	0.278823	0.045812	Negative
12.007	P48	2.557	0.183	0.606061	38	21	17	2.24009	0.790655	0.547315	0.209345	N/A
12.032	P49	N/A	N/A	0.909091	29	14	43	3.27519	0.870783	0.509279	0.129217	N/A
12.042	P50	N/A	N/A	0.878788	25	15	83	4.26054	0.964176	0.300971	0.0358237	N/A
13.06	P51	11.93	0.55	0.909091	22	17	122	4.29554	0.894154	0.514269	0.105846	N/A
12.026	P52	0.547	0.487	0.606061	40	9	27	3.01351	0.91434	0.413545	0.0856604	Negative
12.017	P53	1.143	0.2	0.818182	31	23	105	4.34746	0.934142	0.391147	0.065858	N/A
12.023	P54	2.333	0.317	0.666667	41	19	27	2.88036	0.873939	0.38945	0.126061	N/A
13.046	P55	9.29	0.85	0.757576	19	11	112	4.3355	0.918829	0.39666	0.081171	N/A
13.005	P56	5.45	0.15	0.818182	35	20	19	2.75324	0.935065	0.329285	0.064935	N/A
13.05	P57	8.88	0.2	0.848485	26	10	73	3.85723	0.899025	0.496724	0.100975	Negative
12.048	P58	N/A	N/A	1	11	11	27	3.14672	0.954755	0.26534	0.0452454	N/A
13.006	P59	N/A	N/A	0.818182	17	N/A	N/A	N/A	N/A	N/A	N/A	N/A
12.029	P60	6.83	0.66	0.575758	26	18	56	3.76076	0.934269	0.357268	0.0657307	N/A
12.04	P61	0	0	0.757576	28	24	N/A	N/A	N/A	N/A	N/A	N/A
13.052	P62	3.29	1.32	0.757576	12	5	39663	10.072	0.951251	0.330395	0.048749	N/A
13.039	P63	6.48	0.98	0.69697	58	33	70	4.05218	0.953792	0.318219	0.046208	Negative
12.037	P64	N/A	N/A	0.575758	10	3	142	4.45179	0.898294	0.404857	0.101706	N/A
13.048	P65	6.18	0.94	0.727273	16	7	115	4.02513	0.848301	0.49987	0.151699	N/A
13.015	P66	7.08	2.26	0.69697	47	29	27	2.93474	0.890439	0.479308	0.109561	N/A
13.026	P67	11.66	1.77	0.454545	6	N/A	N/A	N/A	N/A	N/A	N/A	N/A
12.047	P68	N/A	N/A	0.454545	4	3	68	3.79329	0.89899	0.470844	0.10101	N/A
13.041	P69	2.79	0.94	0.727273	30	28	42	3.5636	0.953428	0.305195	0.046572	Negative
13.043	P70	7.37	0.4	0.666667	23	7	75	4.05738	0.939756	0.332231	0.060244	N/A
12.027	P71	3.2	0.81	0.363636	1	1	87	4.05593	0.908199	0.420993	0.0918015	N/A
13.038	P72	5.93	1.31	0.454545	20	11	63	3.73754	0.902105	0.435694	0.097895	Negative
13.032	P73	5.82	0.11	0.363636	2	1	N/A	N/A	N/A	N/A	N/A	N/A
13.001	P74	4.51	1.36	0.424242	12	7	123	4.39267	0.912823	0.472015	0.087177	N/A
13.023	P75	8.85	0.02	0.272727	6	0	N/A	N/A	N/A	N/A	N/A	Negative
13.021	P76	10.27	0.06	0.212121	1	1	14	2.55208	0.967044	0.199248	0.032956	N/A
12.025	P77	N/A	N/A	0.0909091	0	0	N/A	N/A	N/A	N/A	N/A	N/A
13.028	P78	6.24	0.36	0.0909091	3	0	57	3.84013	0.949809	0.299342	0.050191	N/A
12.028	P79	N/A	N/A	0	0	0	84	3.54678	0.80048	0.560167	0.19952	N/A
12.013	P80	1.003	0.107	0.0909091	1	1	34	3.00675	0.85265	0.561249	0.14735	N/A
13.054	P81	N/A	N/A	0.151515	0	0	132	4.06201	0.831901	0.6264	0.168099	Negative
13.017	P82	10.22	0.45	0.030303	3	3	116	4.2186	0.887455	0.548331	0.112545	N/A
13.007	P83	4.14	2.15	0.030303	0	0	0	N/A	N/A	N/A	N/A	Negative
13.009	P84	7.05	0.38	0.121212	3	0	1074	6.61098	0.947248	0.353	0.052752	N/A
13.053	P85	7.79	0.52	0.121212	3	0	205	4.48882	0.843286	0.662629	0.156714	Negative
13.059	P86	8.54	1.29	0	0	0	6403	8.34686	0.952346	0.317495	0.047654	N/A
13.045	P87	5.92	0.22	0.030303	0	0	211	5.07541	0.948346	0.337801	0.051654	N/A
13.047	P88	4.35	0.59	0	0	N/A	40	3.45665	0.937045	0.351282	0.062955	Positive
12.046	P89	N/A	N/A	0.0909091	8	4	291	4.94291	0.871254	0.508204	0.128746	Negative
